# Supplementary material for: Quality of EHR data extractions for studies of preterm birth in a tertiary care center: guidelines for obtaining reliable data
Source: BMC Pediatr. 2016 Apr 29;16:59. doi: 10.1186/s12887-016-0592-z (PMC4851819; doi:10.1186/s12887-016-0592-z)
Supplement: Additional file 1: Table S1. — Manually abtracted gestational age across different locations in the EHR. (XLSX 14 kb) [file 12887_2016_592_MOESM1_ESM.xlsx]

## Sheet: GA Comparison
Supplemental Table: Manually abtracted gestational age across different locations in the EHR
Baby Serial No.	Locations in Epic where Gestational age is being recorded
	Data stored in clinical notes							Data stored in discrete elements
	History and Physical	Discharge Summary	Last Menstral Period*	Ultrasound*	Maternal Chart*	Maternal Delivery Summary (DS)*	Source of Maternal DS*	Discharge Diagnosis	Birth History
1	26 1/7	26 1/7		26 2/7	26 2/7	26 1/7	US (10 weeks)
2	27	27		27 0/7	27 0/7	27 1/7	US
3	27	27		27 0/7	27 0/7	27 1/7	US
4	27	27		27 0/7	27 0/7	27 1/7	US
5	27	27 1/7			27 1/7	27 1/7	IVF dating
6	27 0/7	27 0/7			27 0/7	27 0/7	IVF dating
7	26	26		26 1/7	26 1/7	26 1/7	US
8	26 4/7	26 4/7		26 6/7	26 6/7	26 4/7	US	26 4/7	26 4/7
9	24 1/7	24 1/7	24 0/7	24/2/7	24 2/7	24 1/7	LMP, US	24 1/7
10	28 0/7	28 0/7			28 0/7	28 0/7	IVF dating	28
11	26 5/7	26 5/7		26 4/7	26 4/7	26 5/7	US	26 5/7
12	27 3/7	27 3/7	28 4/7	28 3/7	28 4/7	27 4/7	LMP	27	27 3/7
13	23	23 2/7		23 2/7	23 2/7	23 3/7	US	23 2/7
14	26 2/7	26 2/7		26 2/7	26 2/7	26 2/7	US	26 2/7
15	27 3/7	27 3/7	27 1/7		27 1/7	27 3/7	LMP	27
16#	26 2/7	26 2/7	26 1/7		26 1/7	26 2/7	LMP	26 6/7	26 2/7
17	25 3/7	25 3/7	25 4/7		25 4/7	25 4/7	LMP	25 3/7
18	27 1/7	27 1/7	27 1/7		27 1/7	27	LMP	27 1/7
19#	25 5/7	25 5/7	26 0/7		26 0/7	25 5/7	LMP	25 5/7	25
20	28 2/7	28 2/7	28 2/7		28 2/7	28 2/7	LMP	28 2/7
21	25 6/7	25 6/7		25 6/7	25 6/7	25 4/7	US (8w)	25 6/7	25 6/7
22#	27 6/7	27 6/7	27 2/7		27 2/7	27 6/7	LMP	27 6/7
23	26 2/7	26 2/7	26 2/7		26 2/7	26 1/7	LMP	26 2/7	26 2/7
24	28 1/7	28 1/7		28 1/7	28 1/7	28 1/7	US	28 1/7
25	27 4/7	27	27 5/7		27 5/7	27 3/7	LMP	27	27
26	28 4/7	28	28 4/7		28 4/7	28 3/7	LMP	28	28
27	25 4/7	25 4/7		25 5/7	25 5/7	25 5/7	US	25 4/7	25
28	26 2/7	26 2/7	26 2/7	26 2/7	26 2/7	26 0/7	LMP	26	26 2/7
29	25 2/7	25 2/7	25 1/7	24 3/7	25 1/7	25 2/7	LMP	25 2/7	25
30#	28	28	28 3/7	28 3/7	28 3/7	28 4/7	US	28	28
31#	27 6/7	27 6/7		27 4/7	27 4/7	27 0/7	US	27 6/7
32	24 5/7	24 5/7	23 0/7	24 5/7	24 5/7	24 5/7	US (10w)	24 5/7	24 5/7
33	28 0/7	28	28 1/7		28 1/7	28 1/7	LMP	28 2/7	28
34	27 2/7	27 2/7	27 2/7	27 2/7	27 2/7	27 2/7	LMP	27 2/7	27 2/7
35	27 1/7	27 1/7		27 1/7	27 1/7	27 1/7	US	27 1/7	27 1/7
36	25 2/7	25 2/7	25 2/7		25 2/7	25 2/7	LMP	25 2/7	25 2/7
37	24 3/7	24 3/7		24 5/7	24 5/7	24 5/7	US	24 5/7	24 5/7
38	25 4/7	25 4/7	25 3/7	25 3/7	25 3/7	25 3/7	LMP	25 4/7	25 4/7
39	28 0/7	28 0/7	28 0/7		28 0/7	28	LMP	28	28
40	26 0/7	26	26 0/7	26 0/7	26 0/7	26	LMP	24-26	26
41	26 6/7	26 6/7	26 6/7		26 6/7	26 6/7	LMP	26 6/7	26 6/7
42#	27 4/7	27 4/7	27 4/7	27 4/7	27 4/7	27 4/7	LMP	27	27 4/7
43	28	28	28 1/7	28 1/7	28 1/7	28 0/7	LMP	28	28
44	23 3/7	23 3/7	23 3/7		23 3/7	23 3/7	LMP	23 3/7	23 3/7
45	24 2/7	24 2/7		24 1/7	24 2/7	24 2/7	US	24 2/7	24 2/7
46	28 5/7	28 5/7	28 5/7	28 5/7	28 5/7	28 5/7	LMP	28 5/7	28 5/7
47	28	28		28 3/7	28 3/7	28 1/7	US	28 0/7	28
48	27 6/7	27 6/7	27 6/7		27 6/7	27 6/7	LMP	27 6/7	27 6/7
49#	27	26 5/7	26 3/7	26 3/7	26 3/7	26 3/7	LMP	26 5/7	26 5/7
50	26 5/7	26 5/7		26 2/7	26 2/7	26 2/7	US	26 2/7	26 5/7
51	28 2/7	28 2/7	28 2/7		28 2/7	28 2/7	LMP	28 2/7	28 2/7
52	25 0/7	25 0/7	25 0/7	25 0/7	25 0/7	25 0/7	LMP	25 0/7	25 0/7
53	26 0/7	25			25 1/7	25 1/7	IVF dating	25 1/7	25 1/7
54	28 4/7	28 4/7	28 5/7	28 5/7	28 5/7	28 5/7	LMP	28	28 4/7
55	27	27	27 1/7	27 1/7	27 1/7	27 1/7	LMP	27 1/7	27 1/7
Supplemental Table: Comparison of all recorded Gestational Age (GA) in both the neonatal and maternal medical records across multiple places in the hospital EHR system. --This table depicts the data for some of the 100 neonates in the manual chart review wha had both maternal and neonatal in-house electronic medical records. --Manual abstraction was used from multiple fields (as displayed in the …
Legend:
# Rows with discrepancies >4 days in the data capturing across the multiple locations in the EHR. * Data abstracted from the maternal chart instead of the neonate's chart.
